# Supplementary material for: N,N′-Bis(4-methyl­benzyl­idene)benzene-1,4-diamine
Source: Acta Crystallogr Sect E Struct Rep Online. 2011 Oct 12;67(Pt 11):o2953. doi: 10.1107/S1600536811041675 (PMC3247361; doi:10.1107/S1600536811041675)
Supplement: Supplementary file 2 [file e-67-o2953-Isup2.hkl]

# 
# h,k,l, Fc-squared, Fo-squared, sigma(Fo-squared) and status flag 
# 
data_I
_shelx_title ' 110930c in P2(1)/c' 
_shelx_refln_list_code          4 
_shelx_F_calc_maximum      125.15 
_exptl_crystal_F_000       332.00 
_reflns_d_resolution_high  0.8403 
 
loop_ 
 _symmetry_equiv_pos_as_xyz 
 'x, y, z' 
 '-x, y+1/2, -z+1/2' 
 '-x, -y, -z' 
 'x, -y-1/2, z-1/2' 
 
_cell_length_a     6.4750 
_cell_length_b     7.1561 
_cell_length_c    19.5939 
_cell_angle_alpha  90.000 
_cell_angle_beta  107.555 
_cell_angle_gamma  90.000 
 
_shelx_F_squared_multiplier     1.000 
 
loop_ 
 _refln_index_h 
 _refln_index_k 
 _refln_index_l 
 _refln_F_squared_calc 
 _refln_F_squared_meas 
 _refln_F_squared_sigma 
 _refln_observed_status 
   1   0   0     3263.68     2726.87     54.65 o 
   2   0   0      132.13      105.75      2.28 o 
   3   0   0      128.32      121.15      2.88 o 
   4   0   0      423.25      518.81      8.89 o 
   5   0   0        0.09        0.29      1.23 o 
   6   0   0        0.20       -2.10      2.24 o 
   7   0   0        2.93        1.12      3.08 o 
   1   1   0     1025.04     1014.73     21.19 o 
   2   1   0      683.30      714.58     10.58 o 
   3   1   0      166.40      177.80      3.35 o 
   4   1   0        0.01        0.16      0.49 o 
   5   1   0        0.39       -0.45      0.94 o 
   6   1   0        0.01       -1.11      1.47 o 
   7   1   0        1.71        0.45      1.93 o 
   0   2   0    15663.74    16012.10    713.99 o 
   1   2   0     6082.61     6210.05     59.24 o 
   2   2   0       30.89       26.84      0.93 o 
   3   2   0       81.21       88.18      2.40 o 
   4   2   0       65.95       72.52      2.65 o 
   5   2   0        4.70        4.42      1.26 o 
   6   2   0        0.03       -0.87      1.64 o 
   7   2   0        4.08        4.06      3.05 o 
   1   3   0      836.34      882.89      9.51 o 
   2   3   0      100.49       91.65      1.91 o 
   3   3   0      133.46      139.69      3.04 o 
   4   3   0       11.25       14.02      1.53 o 
   5   3   0        5.86        3.82      1.33 o 
   6   3   0        0.06       -2.17      1.45 o 
   0   4   0       21.34       22.94      1.56 o 
   1   4   0     1665.55     1752.55     18.25 o 
   2   4   0      130.76      122.57      3.88 o 
   3   4   0       26.49       27.81      1.92 o 
   4   4   0       14.15       14.56      2.20 o 
   5   4   0        4.65        3.96      1.49 o 
   6   4   0        2.40        2.18      1.68 o 
   1   5   0       36.35       33.44      1.46 o 
   2   5   0      312.98      327.90      5.79 o 
   3   5   0        5.07        4.22      1.31 o 
   4   5   0       12.52       14.15      1.89 o 
   5   5   0        3.13        2.06      1.52 o 
   0   6   0        3.22        1.08      1.35 o 
   1   6   0       43.34       38.58      2.73 o 
   2   6   0      123.36      124.25      3.48 o 
   3   6   0        5.07        7.30      2.17 o 
   4   6   0        2.54        3.16      1.56 o 
   5   6   0        0.03       -0.69      1.60 o 
   1   7   0        7.97        9.85      1.94 o 
   2   7   0      158.59      155.70      5.46 o 
   3   7   0       19.68       19.35      2.99 o 
   4   7   0        0.11       -0.20      2.14 o 
   0   8   0        8.07        7.76      3.44 o 
   1   8   0        0.43        3.08      2.48 o 
   2   8   0       21.67       20.14      3.07 o 
  -7   1   1       48.57       52.25      4.12 o 
  -6   1   1       10.98        7.89      2.96 o 
  -5   1   1        0.47       -0.78      0.91 o 
  -4   1   1       95.07      102.26      1.87 o 
  -3   1   1     2507.97     2709.40     23.99 o 
  -2   1   1      934.82      920.63     18.29 o 
  -1   1   1      812.52      811.73     12.84 o 
   0   1   1     1201.15     1168.84     13.44 o 
   1   1   1    12557.48    11634.28    299.75 o 
   2   1   1       23.96       22.68      0.71 o 
   3   1   1        0.20       -0.60      0.63 o 
   4   1   1        1.24        1.09      0.60 o 
   5   1   1        0.48       -1.77      1.18 o 
   6   1   1        0.88       -0.91      2.01 o 
   7   1   1        0.64        0.40      2.10 o 
  -7   2   1        3.13        0.16      2.60 o 
  -6   2   1        7.41        8.23      2.20 o 
  -5   2   1        2.56        3.91      1.19 o 
  -4   2   1       92.61      103.83      2.79 o 
  -3   2   1       10.77       10.56      1.15 o 
  -2   2   1       13.30       11.94      0.79 o 
  -1   2   1     2362.56     2357.52     33.24 o 
   0   2   1     7580.93     7455.27    101.54 o 
   1   2   1      185.47      158.46      2.25 o 
   2   2   1       27.96       26.46      0.87 o 
   3   2   1       20.22       23.04      0.74 o 
   4   2   1      120.78      127.35      3.31 o 
   5   2   1        0.06       -1.33      0.89 o 
   6   2   1        0.21       -1.38      1.51 o 
   7   2   1        0.06        2.41      3.20 o 
  -6   3   1       12.65       11.54      1.93 o 
  -5   3   1        1.71        1.17      1.18 o 
  -4   3   1       74.31       82.88      2.65 o 
  -3   3   1      115.86      125.57      2.44 o 
  -2   3   1     1566.01     1593.03     16.40 o 
  -1   3   1       64.87       64.88      1.39 o 
   0   3   1      398.82      406.52      4.91 o 
   1   3   1      124.18      126.23      2.25 o 
   2   3   1      885.67      950.19     12.45 o 
   3   3   1        0.06       -0.37      0.72 o 
   4   3   1       10.30       10.40      1.40 o 
   5   3   1        2.63        2.80      1.39 o 
   6   3   1        0.19       -1.49      1.84 o 
  -6   4   1        8.73        7.09      1.85 o 
  -5   4   1        0.72       -0.91      1.13 o 
  -4   4   1       27.58       32.29      2.28 o 
  -3   4   1        8.85        9.49      1.04 o 
  -2   4   1       32.75       28.67      1.23 o 
  -1   4   1       56.80       52.55      2.09 o 
   0   4   1      583.35      635.93      7.48 o 
   1   4   1      495.69      506.79      6.21 o 
   2   4   1       38.09       36.44      1.37 o 
   3   4   1       24.98       27.74      1.91 o 
   4   4   1       22.72       24.00      2.03 o 
   5   4   1        6.53        3.44      1.43 o 
   6   4   1        1.01       -0.68      2.00 o 
  -6   5   1        4.29        1.06      1.68 o 
  -5   5   1       25.24       28.71      2.61 o 
  -4   5   1        8.99        9.03      2.03 o 
  -3   5   1        3.26        2.29      1.19 o 
  -2   5   1      273.68      272.80      5.12 o 
  -1   5   1        2.92        2.96      1.03 o 
   0   5   1        6.87        5.45      0.92 o 
   1   5   1       31.78       26.77      1.23 o 
   2   5   1      234.69      231.89      4.59 o 
   3   5   1       67.21       68.54      5.36 o 
   4   5   1        3.41        3.46      1.38 o 
   5   5   1        2.52        1.57      1.57 o 
  -5   6   1        0.61       -1.75      1.60 o 
  -4   6   1        0.03       -0.60      1.44 o 
  -3   6   1       11.84       10.78      2.31 o 
  -2   6   1        0.03        0.82      1.19 o 
  -1   6   1      267.52      261.12      5.19 o 
   0   6   1       13.47       14.85      1.39 o 
   1   6   1       88.74       83.59      2.76 o 
   2   6   1        0.49        0.08      1.16 o 
   3   6   1       78.98       75.71      7.76 o 
   4   6   1        0.97       -1.64      1.45 o 
   5   6   1        0.57       -1.15      1.63 o 
  -4   7   1        3.05        0.43      2.24 o 
  -3   7   1        9.06        7.03      2.41 o 
  -2   7   1        1.18        2.84      1.52 o 
  -1   7   1        2.75        2.42      1.37 o 
   0   7   1        4.65        3.47      1.79 o 
   1   7   1        0.39        0.19      1.24 o 
   2   7   1        0.10        1.15      1.81 o 
   3   7   1       52.69       55.84      4.58 o 
   4   7   1        1.27        2.25      2.31 o 
  -2   8   1       14.29       14.73      2.77 o 
  -1   8   1       44.16       47.65      3.86 o 
   0   8   1       15.57       14.92      3.28 o 
   1   8   1        0.14       -0.84      1.78 o 
   2   8   1        0.35       -0.35      2.06 o 
  -7   0   2       26.45       31.54      4.83 o 
  -6   0   2       85.43       85.28      5.43 o 
  -5   0   2        0.21       -1.27      0.84 o 
  -4   0   2       80.20       82.88      2.65 o 
  -3   0   2       62.20       57.71      2.77 o 
  -2   0   2     2924.23     2998.69     58.56 o 
  -1   0   2      870.90      836.21     17.04 o 
   1   0   2       47.60       39.55      1.53 o 
   2   0   2        0.48        1.03      0.38 o 
   3   0   2      476.21      441.58      7.28 o 
   4   0   2        6.86        5.61      0.93 o 
   5   0   2        5.46        4.40      1.44 o 
   6   0   2        2.11        0.16      2.60 o 
   7   0   2        1.81        0.09      3.08 o 
  -7   1   2        3.16        1.38      2.00 o 
  -6   1   2        1.69        1.64      1.59 o 
  -5   1   2        6.22        3.70      1.19 o 
  -4   1   2        3.38        3.26      0.63 o 
  -3   1   2      261.14      297.27      3.98 o 
  -2   1   2       14.49       16.28      1.55 o 
  -1   1   2       11.23        9.48      0.48 o 
   0   1   2      137.15      129.48      4.48 o 
   1   1   2     2491.12     2508.38     28.02 o 
   2   1   2       31.97       27.93      0.80 o 
   3   1   2        0.89        1.18      0.48 o 
   4   1   2       18.40       18.46      1.09 o 
   5   1   2        3.17        4.91      1.60 o 
   6   1   2        0.36       -1.12      1.69 o 
   7   1   2        0.29       -0.25      2.09 o 
  -7   2   2       11.59       15.74      3.95 o 
  -6   2   2       35.96       36.60      2.85 o 
  -5   2   2        0.01       -0.58      0.96 o 
  -4   2   2       19.97       19.24      1.53 o 
  -3   2   2       45.38       44.37      1.30 o 
  -2   2   2      515.68      517.31      9.52 o 
  -1   2   2      577.67      567.14      6.06 o 
   0   2   2       19.69       17.52      1.81 o 
   1   2   2      102.71       96.03      1.97 o 
   2   2   2        1.28        0.66      0.48 o 
   3   2   2       54.24       51.15      1.28 o 
   4   2   2       24.96       25.64      1.67 o 
   5   2   2        0.03        1.11      1.35 o 
   6   2   2        0.46       -1.15      1.54 o 
  -7   3   2        4.46        2.37      2.69 o 
  -6   3   2        0.68       -0.58      1.40 o 
  -5   3   2       34.01       35.07      2.93 o 
  -4   3   2        1.46        0.05      0.92 o 
  -3   3   2      305.92      348.03      8.94 o 
  -2   3   2       77.14       83.80      1.84 o 
  -1   3   2      107.73      105.71      2.08 o 
   0   3   2        4.76        4.24      0.66 o 
   1   3   2     1807.72     1948.72     19.56 o 
   2   3   2       35.02       32.93      1.45 o 
   3   3   2       60.73       53.76      1.97 o 
   4   3   2       36.11       35.24      1.83 o 
   5   3   2        5.70        4.30      1.49 o 
   6   3   2        0.40       -0.92      1.72 o 
  -6   4   2        0.00        0.13      1.48 o 
  -5   4   2        0.54        0.06      1.23 o 
  -4   4   2        3.89        3.21      1.23 o 
  -3   4   2        8.89        9.68      1.49 o 
  -2   4   2        9.28       11.99      1.22 o 
  -1   4   2     1030.66     1036.41     11.41 o 
   0   4   2        1.11       -0.28      0.63 o 
   1   4   2        9.90        9.31      0.99 o 
   2   4   2        4.46        5.97      0.86 o 
   3   4   2       29.69       30.33      1.71 o 
   4   4   2        5.35        5.38      1.49 o 
   5   4   2        0.00       -1.62      1.22 o 
   6   4   2        4.00        1.97      2.15 o 
  -6   5   2        0.06       -1.72      1.67 o 
  -5   5   2       16.54       18.21      2.25 o 
  -4   5   2        0.02       -1.28      1.11 o 
  -3   5   2        3.41        3.56      1.02 o 
  -2   5   2      139.71      145.79      3.53 o 
  -1   5   2       11.11        9.89      1.03 o 
   0   5   2       77.92       73.88      1.94 o 
   1   5   2       42.20       36.15      1.73 o 
   2   5   2      100.79       98.77      2.82 o 
   3   5   2       55.11       56.73      2.41 o 
   4   5   2       10.74       10.95      1.77 o 
   5   5   2        0.05       -1.43      1.36 o 
  -5   6   2        2.02       -1.00      1.58 o 
  -4   6   2       18.10       19.36      2.30 o 
  -3   6   2        0.34       -0.42      1.65 o 
  -2   6   2       15.95       15.79      1.77 o 
  -1   6   2       63.31       62.14      2.72 o 
   0   6   2       52.13       51.07      1.82 o 
   1   6   2        3.92        3.64      1.25 o 
   2   6   2        2.64        0.76      1.56 o 
   3   6   2        3.07        3.78      1.97 o 
   4   6   2        3.28        2.19      1.59 o 
  -4   7   2        3.29        3.27      2.41 o 
  -3   7   2        0.34       -1.80      3.45 o 
  -2   7   2       26.18       21.08      2.20 o 
  -1   7   2        0.34       -1.39      1.17 o 
   0   7   2       25.73       25.06      2.88 o 
   1   7   2        0.07       -1.06      1.20 o 
   2   7   2        1.32        1.39      1.77 o 
   3   7   2        0.10        1.13      2.07 o 
  -2   8   2        3.97        3.25      2.40 o 
  -1   8   2        0.43       -1.73      1.79 o 
   0   8   2       10.40       12.39      2.72 o 
   1   8   2        0.06        0.07      2.78 o 
   2   8   2        0.07       -0.99      2.02 o 
  -7   1   3        4.23        1.89      2.75 o 
  -6   1   3        6.60        8.81      2.10 o 
  -5   1   3       23.03       17.71      1.43 o 
  -4   1   3        0.88       -0.71      0.49 o 
  -3   1   3       56.87       58.62      1.67 o 
  -2   1   3        0.14       -0.80      0.58 o 
  -1   1   3       58.00       57.30      0.98 o 
   0   1   3     2059.25     2057.79     25.73 o 
   1   1   3      219.05      243.38      2.95 o 
   2   1   3       15.04       17.12      0.70 o 
   3   1   3        0.00       -0.40      0.42 o 
   4   1   3       19.56       23.12      1.14 o 
   5   1   3        8.65        7.97      1.76 o 
   6   1   3        0.44       -1.57      1.69 o 
  -7   2   3        0.15       -1.04      2.53 o 
  -6   2   3       37.65       38.36      2.67 o 
  -5   2   3        0.01       -1.02      0.88 o 
  -4   2   3       19.04       21.15      1.27 o 
  -3   2   3        4.93        7.95      0.88 o 
  -2   2   3      403.86      410.09      4.74 o 
  -1   2   3       83.44       74.28      1.55 o 
   0   2   3      251.03      269.35      3.83 o 
   1   2   3      616.15      593.24      6.70 o 
   2   2   3       26.76       27.11      0.88 o 
   3   2   3       54.85       49.66      1.34 o 
   4   2   3       25.20       30.50      1.92 o 
   5   2   3       31.65       31.80      2.48 o 
   6   2   3        3.78        5.58      2.07 o 
  -7   3   3        0.34       -2.84      1.89 o 
  -6   3   3        1.24       -1.20      1.37 o 
  -5   3   3        0.13       -1.12      1.08 o 
  -4   3   3        7.17        7.61      1.09 o 
  -3   3   3        3.90        3.85      0.96 o 
  -2   3   3        0.54        0.20      0.46 o 
  -1   3   3        0.02        0.33      0.72 o 
   0   3   3        5.14        6.92      2.26 o 
   1   3   3      432.35      450.84      5.44 o 
   2   3   3       19.98       20.90      1.24 o 
   3   3   3       84.35       81.02      2.41 o 
   4   3   3        3.55        2.03      1.45 o 
   5   3   3        0.84       -0.93      1.18 o 
   6   3   3        0.48       -0.71      1.79 o 
  -6   4   3       28.25       23.54      2.55 o 
  -5   4   3        0.92        0.60      1.27 o 
  -4   4   3       33.04       33.13      2.07 o 
  -3   4   3        0.21       -0.33      0.66 o 
  -2   4   3       50.16       51.36      1.41 o 
  -1   4   3       18.82       17.87      1.27 o 
   0   4   3      237.37      236.45      4.08 o 
   1   4   3       85.32       81.84      2.19 o 
   2   4   3       30.36       31.42      1.26 o 
   3   4   3        9.74        8.33      1.32 o 
   4   4   3       64.57       63.27      2.58 o 
   5   4   3        2.59        1.05      1.37 o 
   6   4   3        0.33        0.72      1.99 o 
  -6   5   3        1.72        0.73      1.66 o 
  -5   5   3       12.88       17.14      2.21 o 
  -4   5   3        0.10       -0.44      1.11 o 
  -3   5   3        7.41        6.09      1.14 o 
  -2   5   3        0.05       -0.46      0.87 o 
  -1   5   3        3.03        1.84      0.86 o 
   0   5   3       24.25       25.67      1.46 o 
   1   5   3       45.05       43.00      1.83 o 
   2   5   3      108.89      115.59      3.24 o 
   3   5   3       37.24       37.26      2.60 o 
   4   5   3        1.04       -0.08      1.23 o 
   5   5   3        0.06       -1.58      1.44 o 
  -5   6   3        0.36       -1.69      1.81 o 
  -4   6   3        6.33        2.36      2.69 o 
  -3   6   3        4.37        2.21      1.49 o 
  -2   6   3        0.12       -1.57      1.05 o 
  -1   6   3       20.01       19.33      1.86 o 
   0   6   3       19.18       19.08      1.50 o 
   1   6   3        8.69        6.32      1.35 o 
   2   6   3        0.14       -1.16      1.27 o 
   3   6   3        0.55        0.12      1.30 o 
   4   6   3        8.70        5.17      1.73 o 
  -4   7   3        0.00       -0.27      3.06 o 
  -3   7   3        0.02       -1.60      2.05 o 
  -2   7   3        1.09       -1.75      1.28 o 
  -1   7   3        0.18       -0.73      1.27 o 
   0   7   3        0.63       -0.29      1.43 o 
   1   7   3        0.00       -0.77      1.17 o 
   2   7   3       61.89       55.56      4.63 o 
   3   7   3        1.46        0.26      2.01 o 
  -2   8   3        0.39       -2.03      1.72 o 
  -1   8   3        0.02       -1.08      1.90 o 
   0   8   3        2.34        3.50      2.09 o 
   1   8   3        3.74        2.64      2.97 o 
   2   8   3        0.39       -0.01      2.06 o 
  -7   0   4        8.93        9.45      3.42 o 
  -6   0   4        2.84        0.44      2.08 o 
  -5   0   4        0.63       -0.83      1.06 o 
  -4   0   4       17.72       22.02      2.18 o 
  -3   0   4       20.29       17.71      2.04 o 
  -2   0   4       12.13       13.95      1.42 o 
  -1   0   4        1.69        1.69      0.58 o 
   0   0   4        2.26        1.99      0.50 o 
   1   0   4      853.59      887.07     10.44 o 
   2   0   4        0.28        0.34      0.38 o 
   3   0   4       22.87       20.67      1.01 o 
   4   0   4        0.30       -0.17      1.06 o 
   5   0   4      131.45      116.26      6.24 o 
   6   0   4        3.12        2.86      2.92 o 
  -7   1   4        1.39        0.63      2.42 o 
  -6   1   4        4.47        1.98      1.28 o 
  -5   1   4        8.31        5.65      1.01 o 
  -4   1   4        0.45       -0.73      0.60 o 
  -3   1   4        0.05       -0.62      0.41 o 
  -2   1   4       30.15       23.83      1.08 o 
  -1   1   4        2.58        1.27      0.81 o 
   0   1   4       82.35       79.75      1.40 o 
   1   1   4      239.56      245.92      3.06 o 
   2   1   4       38.02       32.79      0.97 o 
   3   1   4       95.27       94.74      1.89 o 
   4   1   4        0.00       -0.29      1.05 o 
   5   1   4        0.33        1.64      1.50 o 
   6   1   4        0.53       -2.51      1.76 o 
  -7   2   4        0.26       -2.57      1.71 o 
  -6   2   4        0.16       -0.39      1.52 o 
  -5   2   4        0.44       -1.14      0.96 o 
  -4   2   4        3.53        2.51      0.83 o 
  -3   2   4        1.40        2.98      0.71 o 
  -2   2   4       37.30       36.83      0.98 o 
  -1   2   4       19.76       19.71      1.29 o 
   0   2   4      169.62      164.75      2.71 o 
   1   2   4       14.58       11.39      0.66 o 
   2   2   4        0.41        0.42      0.43 o 
   3   2   4        1.95        1.48      0.61 o 
   4   2   4       17.44       18.43      1.62 o 
   5   2   4       18.34       24.32      2.64 o 
   6   2   4        5.44        4.75      2.73 o 
  -7   3   4        0.02       -1.46      1.76 o 
  -6   3   4        7.13        6.28      1.62 o 
  -5   3   4       36.38       33.17      2.08 o 
  -4   3   4        0.44       -0.58      0.64 o 
  -3   3   4        2.00        2.16      1.26 o 
  -2   3   4       48.74       51.30      1.27 o 
  -1   3   4       25.37       21.07      0.98 o 
   0   3   4      131.74      130.92      2.54 o 
   1   3   4      589.85      598.76      6.87 o 
   2   3   4       24.61       21.85      0.94 o 
   3   3   4      124.74      114.38      2.93 o 
   4   3   4        2.22        1.33      1.04 o 
   5   3   4        0.49       -0.07      1.58 o 
   6   3   4        0.24       -0.05      2.00 o 
  -6   4   4        0.43        1.03      1.59 o 
  -5   4   4        0.77        0.61      1.27 o 
  -4   4   4        0.04       -1.00      0.79 o 
  -3   4   4        8.34        7.97      1.57 o 
  -2   4   4       51.16       53.97      1.65 o 
  -1   4   4       41.91       41.12      1.52 o 
   0   4   4       92.02       78.66      2.12 o 
   1   4   4       27.44       22.83      1.35 o 
   2   4   4        3.21        2.01      0.91 o 
   3   4   4       28.95       37.65      2.32 o 
   4   4   4       27.41       32.11      2.32 o 
   5   4   4        7.76       11.80      1.87 o 
  -6   5   4        2.95        2.19      1.87 o 
  -5   5   4        8.27        7.49      1.72 o 
  -4   5   4        1.30       -0.78      1.22 o 
  -3   5   4        1.95        2.23      1.47 o 
  -2   5   4        5.71        4.37      2.01 o 
  -1   5   4       23.04       22.11      1.40 o 
   0   5   4       11.33       12.55      1.34 o 
   1   5   4      146.75      137.71      5.18 o 
   2   5   4        1.93        2.40      1.23 o 
   3   5   4        0.17       -1.05      1.01 o 
   4   5   4        5.32        5.71      1.69 o 
   5   5   4        0.98        3.31      1.73 o 
  -5   6   4        1.40        0.03      1.64 o 
  -4   6   4        2.73        1.32      2.11 o 
  -3   6   4        1.57       -0.04      1.33 o 
  -2   6   4        5.57        3.48      1.57 o 
  -1   6   4       41.11       42.38      2.08 o 
   0   6   4        0.32       -0.62      0.86 o 
   1   6   4        0.54        0.27      1.00 o 
   2   6   4        9.13       12.21      3.15 o 
   3   6   4       45.03       42.40      2.53 o 
   4   6   4        0.15       -0.34      1.41 o 
  -4   7   4        0.18       -2.00      2.21 o 
  -3   7   4        0.01       -2.55      1.94 o 
  -2   7   4        0.14       -0.81      1.39 o 
  -1   7   4        0.90        0.13      1.34 o 
   0   7   4        0.43       -0.72      1.42 o 
   1   7   4        0.03       -0.96      1.50 o 
   2   7   4        1.54        2.31      1.84 o 
   3   7   4        1.21        0.07      1.86 o 
  -2   8   4        0.11       -1.61      2.12 o 
  -1   8   4        4.89        1.31      2.10 o 
   0   8   4        0.30       -2.13      1.77 o 
   1   8   4        0.84       -1.46      2.76 o 
  -7   1   5       14.59       18.89      3.96 o 
  -6   1   5       14.73       16.65      2.96 o 
  -5   1   5        0.53       -0.68      0.74 o 
  -4   1   5        0.49       -0.35      0.66 o 
  -3   1   5        0.05       -0.59      0.47 o 
  -2   1   5       80.32       84.69      1.53 o 
  -1   1   5        8.06        7.90      0.66 o 
   0   1   5      126.37      114.35      1.56 o 
   1   1   5      255.77      250.43      3.20 o 
   2   1   5      331.42      345.37      4.32 o 
   3   1   5       37.47       33.52      1.16 o 
   4   1   5       64.67       61.42      4.84 o 
   5   1   5       21.40       22.75      2.46 o 
   6   1   5        0.58        0.06      2.54 o 
  -7   2   5        4.79        1.62      1.86 o 
  -6   2   5        3.00        1.89      1.64 o 
  -5   2   5        4.92        4.34      0.89 o 
  -4   2   5        0.43       -0.23      0.67 o 
  -3   2   5        9.28        6.73      0.88 o 
  -2   2   5        1.78        0.31      0.41 o 
  -1   2   5        7.10        6.57      0.66 o 
   0   2   5      559.49      544.96      6.10 o 
   1   2   5        6.13        4.66      0.48 o 
   2   2   5       94.70       90.51      1.81 o 
   3   2   5      103.00       92.90      2.46 o 
   4   2   5      246.38      239.86      4.68 o 
   5   2   5       19.66       26.02      2.72 o 
   6   2   5        1.09       -1.53      1.82 o 
  -7   3   5        0.29       -2.06      1.57 o 
  -6   3   5        4.77        2.25      1.48 o 
  -5   3   5        2.06        2.28      1.15 o 
  -4   3   5        3.65        2.85      1.28 o 
  -3   3   5       11.21       13.47      1.96 o 
  -2   3   5        6.62        7.49      1.26 o 
  -1   3   5        5.33        4.70      0.71 o 
   0   3   5        1.11        1.21      0.61 o 
   1   3   5       37.60       34.74      1.15 o 
   2   3   5       26.73       24.51      1.47 o 
   3   3   5       39.69       41.36      1.83 o 
   4   3   5        1.02        2.30      1.31 o 
   5   3   5       16.82       23.92      2.87 o 
   6   3   5       29.00       35.24      6.71 o 
  -6   4   5        9.22        7.54      1.84 o 
  -5   4   5        0.06       -1.39      1.04 o 
  -4   4   5        0.63        0.69      0.85 o 
  -3   4   5        7.90        8.28      1.13 o 
  -2   4   5        9.11       10.75      2.50 o 
  -1   4   5        0.95        0.98      0.69 o 
   0   4   5        9.68        7.51      0.97 o 
   1   4   5       72.44       65.94      1.73 o 
   2   4   5        9.27       10.49      1.95 o 
   3   4   5      138.36      134.33      3.48 o 
   4   4   5       77.78       82.31      2.96 o 
   5   4   5        0.05       -1.43      1.95 o 
  -6   5   5        0.81       -1.98      1.58 o 
  -5   5   5        9.40        9.59      1.84 o 
  -4   5   5       10.97        8.87      2.74 o 
  -3   5   5        3.19        2.48      1.14 o 
  -2   5   5        2.67        1.37      1.24 o 
  -1   5   5        0.84        1.37      0.91 o 
   0   5   5       38.73       39.25      1.75 o 
   1   5   5       11.49       13.00      1.42 o 
   2   5   5       21.98       22.84      2.42 o 
   3   5   5       18.15       20.98      2.68 o 
   4   5   5        0.04        0.60      1.26 o 
   5   5   5       12.77       15.42      2.29 o 
  -5   6   5        0.47       -1.49      1.62 o 
  -4   6   5        2.90        1.18      2.05 o 
  -3   6   5        2.29        0.85      1.26 o 
  -2   6   5        1.27        0.28      1.16 o 
  -1   6   5        1.19        1.28      1.21 o 
   0   6   5        2.11        2.03      1.12 o 
   1   6   5       24.09       25.15      2.50 o 
   2   6   5        7.90       13.08      2.29 o 
   3   6   5       26.09       28.28      2.53 o 
   4   6   5        1.06        1.79      1.57 o 
  -4   7   5        5.63        5.55      3.29 o 
  -3   7   5        0.00       -2.13      1.42 o 
  -2   7   5        0.94       -0.84      1.44 o 
  -1   7   5        3.82        3.68      1.91 o 
   0   7   5        9.19       10.07      4.22 o 
   1   7   5        4.55        4.17      2.13 o 
   2   7   5        2.52        0.89      1.89 o 
   3   7   5        0.27       -1.35      1.90 o 
  -2   8   5        0.05       -1.30      1.72 o 
  -1   8   5        4.44        4.30      3.37 o 
   0   8   5        0.59       -0.21      1.84 o 
   1   8   5        0.06        1.14      2.98 o 
  -7   0   6        0.05       -0.76      2.49 o 
  -6   0   6        0.00        0.39      1.47 o 
  -5   0   6        6.15        3.74      1.93 o 
  -4   0   6        7.79        5.17      1.78 o 
  -3   0   6       43.45       41.16      2.76 o 
  -2   0   6        8.33       11.63      1.59 o 
  -1   0   6      213.26      217.89      4.27 o 
   0   0   6      302.68      302.66      4.07 o 
   1   0   6      441.72      417.34      5.50 o 
   2   0   6        0.08       -0.03      0.45 o 
   3   0   6      206.71      191.93      4.61 o 
   4   0   6      668.61      718.77     12.61 o 
   5   0   6        2.78        2.45      2.77 o 
   6   0   6        7.72       -0.29      2.94 o 
  -7   1   6        4.65        2.91      2.79 o 
  -6   1   6        3.06        2.28      1.27 o 
  -5   1   6       13.39       10.84      1.38 o 
  -4   1   6        2.16        0.72      0.73 o 
  -3   1   6       15.85       15.80      1.07 o 
  -2   1   6        6.63        7.19      0.53 o 
  -1   1   6        0.50       -0.23      0.28 o 
   0   1   6       57.74       48.58      0.98 o 
   1   1   6      275.23      293.26      3.22 o 
   2   1   6       94.90       94.42      1.84 o 
   3   1   6       21.17       19.41      1.30 o 
   4   1   6       60.15       54.30      3.52 o 
   5   1   6       21.57       25.55      2.34 o 
   6   1   6        9.36        8.77      2.57 o 
  -7   2   6        0.21       -2.10      1.66 o 
  -6   2   6        3.02        1.64      1.29 o 
  -5   2   6        0.18       -0.82      0.77 o 
  -4   2   6        2.14        3.18      0.88 o 
  -3   2   6        3.21        2.78      0.74 o 
  -2   2   6        1.27        0.48      0.39 o 
  -1   2   6        6.18        5.84      0.68 o 
   0   2   6       25.23       22.58      0.78 o 
   1   2   6       44.21       43.83      1.68 o 
   2   2   6       75.86       70.56      1.66 o 
   3   2   6      258.74      239.66     10.20 o 
   4   2   6      165.23      176.38      5.99 o 
   5   2   6        3.62        7.78      3.33 o 
   6   2   6       17.13       17.65      4.10 o 
  -7   3   6        4.15        2.51      1.76 o 
  -6   3   6       28.04       34.59      2.88 o 
  -5   3   6       19.93       19.84      1.52 o 
  -4   3   6       16.04       16.58      1.45 o 
  -3   3   6       32.23       33.58      1.19 o 
  -2   3   6        0.31       -0.74      0.49 o 
  -1   3   6       21.26       24.73      1.35 o 
   0   3   6      281.74      306.64      4.78 o 
   1   3   6      299.17      298.69      4.07 o 
   2   3   6       14.92       15.17      1.08 o 
   3   3   6        0.92        0.19      0.94 o 
   4   3   6      161.36      162.54      3.98 o 
   5   3   6       48.90       45.52      3.02 o 
   6   3   6        8.35        8.48      3.46 o 
  -6   4   6        4.08        1.95      1.55 o 
  -5   4   6        3.24        1.18      1.24 o 
  -4   4   6        1.90        2.79      1.08 o 
  -3   4   6       32.11       32.09      1.68 o 
  -2   4   6        0.44        0.55      0.69 o 
  -1   4   6        2.35        3.13      0.80 o 
   0   4   6       88.46       89.11      2.33 o 
   1   4   6        2.47        0.89      0.66 o 
   2   4   6      193.02      187.71      4.00 o 
   3   4   6      161.36      151.18      3.76 o 
   4   4   6        1.64        3.08      1.33 o 
   5   4   6        8.04        8.47      2.35 o 
  -6   5   6       17.88       16.32      3.22 o 
  -5   5   6        1.21        1.37      1.39 o 
  -4   5   6       10.70       12.42      3.03 o 
  -3   5   6        5.93        4.60      1.63 o 
  -2   5   6        3.83        2.54      1.32 o 
  -1   5   6        3.62        3.80      1.18 o 
   0   5   6       60.83       59.35      2.09 o 
   1   5   6       40.27       39.24      2.19 o 
   2   5   6       69.85       69.08      2.58 o 
   3   5   6       34.86       34.80      2.23 o 
   4   5   6       37.87       39.07      3.11 o 
   5   5   6       13.20       14.30      2.85 o 
  -5   6   6        0.16       -2.09      2.03 o 
  -4   6   6        6.59        6.35      2.34 o 
  -3   6   6        4.36        1.23      1.44 o 
  -2   6   6        2.20        1.46      1.28 o 
  -1   6   6       16.32       20.25      2.32 o 
   0   6   6        6.41        4.13      1.34 o 
   1   6   6       13.51       14.34      2.04 o 
   2   6   6       79.71       70.41      3.43 o 
   3   6   6        8.96        8.45      1.80 o 
   4   6   6        0.58       -0.34      1.57 o 
  -4   7   6        0.59       -1.33      2.15 o 
  -3   7   6        0.06       -1.32      1.57 o 
  -2   7   6        0.08       -1.33      1.42 o 
  -1   7   6        0.30       -0.94      1.57 o 
   0   7   6        0.21       -0.07      1.20 o 
   1   7   6       22.12       25.06      2.86 o 
   2   7   6       22.26       31.10      3.25 o 
   3   7   6        8.30        8.26      2.44 o 
  -2   8   6        0.43       -2.73      1.93 o 
  -1   8   6        3.58        2.48      2.08 o 
   0   8   6        1.26        0.42      2.63 o 
   1   8   6       11.25       11.91      3.37 o 
  -7   1   7        0.50       -1.74      2.38 o 
  -6   1   7        0.48        0.86      1.18 o 
  -5   1   7       27.40       26.56      1.78 o 
  -4   1   7        2.70        2.48      0.81 o 
  -3   1   7       83.65       90.48      2.12 o 
  -2   1   7      156.30      175.49      2.51 o 
  -1   1   7        5.16        4.73      0.78 o 
   0   1   7      122.97      130.44      1.86 o 
   1   1   7     1405.45     1493.32     13.57 o 
   2   1   7        0.97        1.94      0.59 o 
   3   1   7       24.10       24.29      1.18 o 
   4   1   7      510.17      519.24      9.50 o 
   5   1   7      368.75      392.33      7.35 o 
   6   1   7        4.28        4.75      2.50 o 
  -7   2   7        5.58        2.77      1.96 o 
  -6   2   7       41.86       39.43      2.13 o 
  -5   2   7        0.53        0.01      0.82 o 
  -4   2   7       21.74       19.15      1.29 o 
  -3   2   7      301.56      308.73      4.20 o 
  -2   2   7       27.33       30.73      0.98 o 
  -1   2   7       70.21       73.72      1.88 o 
   0   2   7      121.31      138.71      2.09 o 
   1   2   7      193.74      208.87      2.99 o 
   2   2   7       22.60       26.02      1.12 o 
   3   2   7       36.22       32.97      1.63 o 
   4   2   7       49.07       56.55      2.99 o 
   5   2   7       23.55       37.40      3.34 o 
   6   2   7        0.12        0.91      1.79 o 
  -7   3   7        0.56       -2.74      1.83 o 
  -6   3   7       10.32        9.87      2.27 o 
  -5   3   7        2.77        1.59      1.04 o 
  -4   3   7       26.00       25.03      1.52 o 
  -3   3   7        6.43        8.28      0.87 o 
  -2   3   7       13.84       15.28      1.15 o 
  -1   3   7       38.59       33.48      1.37 o 
   0   3   7       72.10       81.15      2.08 o 
   1   3   7       11.44       12.92      1.18 o 
   2   3   7       67.25       60.09      3.11 o 
   3   3   7      172.74      165.88      3.77 o 
   4   3   7      165.52      150.81      5.81 o 
   5   3   7       47.64       49.72      7.25 o 
  -6   4   7       13.94       12.75      3.45 o 
  -5   4   7       12.93       13.81      2.45 o 
  -4   4   7        9.65       12.95      1.76 o 
  -3   4   7       72.05       68.88      5.02 o 
  -2   4   7       17.54       18.21      1.69 o 
  -1   4   7      110.85      113.25      2.73 o 
   0   4   7       25.57       25.76      1.34 o 
   1   4   7       66.68       72.51      1.88 o 
   2   4   7       40.25       38.37      1.86 o 
   3   4   7       13.56       16.97      1.85 o 
   4   4   7        1.69        1.21      1.33 o 
   5   4   7        0.73        0.84      1.97 o 
  -6   5   7        2.22       -0.40      2.12 o 
  -5   5   7        9.25        8.19      2.28 o 
  -4   5   7       12.65       13.53      1.86 o 
  -3   5   7        1.06       -0.18      1.35 o 
  -2   5   7       21.06       18.01      2.08 o 
  -1   5   7       15.48       21.82      1.65 o 
   0   5   7        8.54        7.42      1.24 o 
   1   5   7       11.33       11.93      1.87 o 
   2   5   7        0.05        0.72      1.16 o 
   3   5   7       80.95       76.13      2.88 o 
   4   5   7       15.49       13.47      2.01 o 
  -5   6   7        8.87        5.26      2.45 o 
  -4   6   7       18.00       16.69      2.15 o 
  -3   6   7        3.52        1.94      1.47 o 
  -2   6   7        0.72        0.49      1.40 o 
  -1   6   7       19.01       22.86      1.89 o 
   0   6   7        2.07        0.57      1.09 o 
   1   6   7        1.24       -0.33      1.34 o 
   2   6   7       52.10       46.10      2.95 o 
   3   6   7       58.87       53.94      2.92 o 
   4   6   7        0.66        0.28      1.62 o 
  -4   7   7        0.17       -2.62      2.73 o 
  -3   7   7        2.79        3.01      1.82 o 
  -2   7   7        6.23        3.94      2.31 o 
  -1   7   7       13.04       16.47      2.60 o 
   0   7   7        5.88        4.29      1.49 o 
   1   7   7        4.21        3.39      1.91 o 
   2   7   7       26.74       31.78      3.39 o 
  -1   8   7        0.14        0.57      2.19 o 
   0   8   7        0.25        0.93      2.81 o 
  -7   0   8        2.32       -1.95      2.46 o 
  -6   0   8       91.08      103.43      3.99 o 
  -5   0   8       29.78       34.25      4.03 o 
  -4   0   8       10.52       11.03      2.24 o 
  -3   0   8     1165.48     1305.81     28.48 o 
  -2   0   8     1536.34     1733.08     25.81 o 
  -1   0   8       75.42       86.70      2.52 o 
   0   0   8        8.24        7.25      0.68 o 
   1   0   8      932.22     1062.31     12.78 o 
   2   0   8     1185.29     1258.29     15.13 o 
   3   0   8        3.11        3.26      1.15 o 
   4   0   8        0.00        0.08      1.37 o 
   5   0   8      151.36      156.22      7.83 o 
   6   0   8       19.47       10.64      3.96 o 
  -7   1   8        1.60        0.68      2.93 o 
  -6   1   8       49.15       58.18      4.47 o 
  -5   1   8        3.69        3.90      1.15 o 
  -4   1   8       25.45       21.00      1.42 o 
  -3   1   8       29.99       28.04      2.60 o 
  -2   1   8      491.82      550.89      7.78 o 
  -1   1   8       28.24       34.68      1.15 o 
   0   1   8        0.18       -0.33      0.32 o 
   1   1   8      120.36      121.15      1.87 o 
   2   1   8       21.25       22.67      1.09 o 
   3   1   8       14.88       13.89      1.41 o 
   4   1   8        0.28        1.20      1.28 o 
   5   1   8       16.33       24.35      5.41 o 
   6   1   8        0.38       -2.06      2.14 o 
  -7   2   8        5.37        3.72      1.95 o 
  -6   2   8       13.88        8.39      3.29 o 
  -5   2   8        1.22       -0.13      0.96 o 
  -4   2   8       80.52       76.32      2.18 o 
  -3   2   8      505.06      545.19      6.56 o 
  -2   2   8      512.27      569.28      8.03 o 
  -1   2   8        1.51        0.68      0.65 o 
   0   2   8        5.46        5.20      0.62 o 
   1   2   8      418.82      477.89      5.18 o 
   2   2   8      441.38      462.33      5.92 o 
   3   2   8       59.10       52.25      2.37 o 
   4   2   8       14.54       17.93      2.42 o 
   5   2   8       38.07       42.54      3.31 o 
  -7   3   8        0.15       -1.79      1.78 o 
  -6   3   8       91.99       87.63      9.98 o 
  -5   3   8       23.89       26.59      2.79 o 
  -4   3   8       15.87       15.84      1.51 o 
  -3   3   8        0.21       -0.11      0.67 o 
  -2   3   8      346.70      348.46      5.63 o 
  -1   3   8       34.11       36.81      1.52 o 
   0   3   8       76.17       71.50      4.12 o 
   1   3   8       90.98      104.67      2.15 o 
   2   3   8        0.72        0.25      0.82 o 
   3   3   8        7.47        6.55      2.13 o 
   4   3   8        1.76        3.03      1.79 o 
   5   3   8       30.57       42.23      3.69 o 
  -6   4   8        1.51        1.01      1.88 o 
  -5   4   8       13.61       14.49      3.21 o 
  -4   4   8      192.11      206.23      5.65 o 
  -3   4   8       80.16       78.67      8.02 o 
  -2   4   8       28.24       28.35      1.51 o 
  -1   4   8       72.96       69.34      2.18 o 
   0   4   8       30.76       34.17      1.55 o 
   1   4   8       19.03       20.24      1.64 o 
   2   4   8       34.82       31.83      1.87 o 
   3   4   8       73.39       72.38      2.68 o 
   4   4   8       13.10       10.95      1.85 o 
   5   4   8        0.19       -2.71      1.94 o 
  -6   5   8       10.35        7.50      2.45 o 
  -5   5   8       24.18       21.73      4.88 o 
  -4   5   8        6.80        3.76      2.71 o 
  -3   5   8       44.94       43.64      2.79 o 
  -2   5   8       10.66       10.41      2.41 o 
  -1   5   8       28.75       25.76      1.69 o 
   0   5   8       34.66       33.08      1.70 o 
   1   5   8        7.82       11.38      3.54 o 
   2   5   8       11.69       12.24      1.73 o 
   3   5   8       11.06       11.89      1.91 o 
   4   5   8       13.96       13.88      2.75 o 
  -5   6   8        2.15        2.88      2.28 o 
  -4   6   8       12.48       14.66      2.10 o 
  -3   6   8       14.99       19.74      2.66 o 
  -2   6   8        0.74        1.43      1.55 o 
  -1   6   8       61.50       55.38      4.26 o 
   0   6   8       46.39       41.80      2.08 o 
   1   6   8        0.09       -1.30      1.52 o 
   2   6   8        1.74        1.85      3.17 o 
   3   6   8        1.71        1.89      1.63 o 
  -4   7   8       11.09        7.08      3.26 o 
  -3   7   8        9.68        8.07      2.10 o 
  -2   7   8        1.11       -0.12      1.55 o 
  -1   7   8        0.78       -0.40      1.72 o 
   0   7   8        0.30       -2.23      1.60 o 
   1   7   8        2.51        2.32      1.91 o 
   2   7   8        1.60        0.24      1.87 o 
  -7   1   9        0.48       -1.76      2.45 o 
  -6   1   9      336.39      372.13     14.55 o 
  -5   1   9      557.37      562.28     12.16 o 
  -4   1   9        0.04       -0.95      0.63 o 
  -3   1   9        3.69        3.57      1.30 o 
  -2   1   9     2004.35     2160.77     31.78 o 
  -1   1   9      608.41      667.85      9.12 o 
   0   1   9       20.35       22.36      0.70 o 
   1   1   9        0.16        0.00      0.46 o 
   2   1   9      159.67      167.47      2.87 o 
   3   1   9       22.62       23.79      1.58 o 
   4   1   9       11.49       11.13      1.68 o 
   5   1   9        6.17        7.26      1.87 o 
  -7   2   9        1.16        0.62      1.73 o 
  -6   2   9        8.81        9.01      2.13 o 
  -5   2   9      222.92      198.25     29.18 o 
  -4   2   9       22.35       25.47      2.25 o 
  -3   2   9        9.62       10.39      1.37 o 
  -2   2   9      126.12      125.31      2.89 o 
  -1   2   9      277.73      305.51      4.99 o 
   0   2   9       15.05       19.44      0.92 o 
   1   2   9        5.37        4.01      0.61 o 
   2   2   9       84.37       87.03      2.07 o 
   3   2   9        0.19       -1.22      0.88 o 
   4   2   9        7.61        6.74      1.92 o 
   5   2   9       17.73       26.24      4.12 o 
  -7   3   9       32.72       35.28      4.85 o 
  -6   3   9       49.32       51.38      4.82 o 
  -5   3   9      113.97      105.20     10.48 o 
  -4   3   9      106.96       99.15      3.69 o 
  -3   3   9      259.71      264.61      4.89 o 
  -2   3   9       52.91       56.74      1.98 o 
  -1   3   9      160.11      167.61      6.62 o 
   0   3   9        0.97        0.56      0.71 o 
   1   3   9       16.92       16.57      1.20 o 
   2   3   9        6.85        5.93      1.14 o 
   3   3   9       26.39       29.19      2.09 o 
   4   3   9        2.55        1.39      1.92 o 
   5   3   9        4.93        6.84      2.45 o 
  -6   4   9        2.96        4.32      2.01 o 
  -5   4   9       39.59       41.46      3.00 o 
  -4   4   9       38.12       35.78      2.83 o 
  -3   4   9        2.88        0.89      1.33 o 
  -2   4   9       12.26       10.57      1.31 o 
  -1   4   9       43.36       42.38      1.80 o 
   0   4   9       76.01       75.12      2.32 o 
   1   4   9       11.05       10.05      1.41 o 
   2   4   9       20.56       23.34      1.92 o 
   3   4   9       10.39        7.65      1.53 o 
   4   4   9        2.88        3.95      2.03 o 
  -6   5   9        1.76        0.78      1.85 o 
  -5   5   9        3.88        5.66      2.92 o 
  -4   5   9       51.42       50.33      3.61 o 
  -3   5   9       31.14       34.24      3.02 o 
  -2   5   9        0.12       -0.72      0.90 o 
  -1   5   9        1.30        0.68      0.93 o 
   0   5   9       47.85       41.78      1.90 o 
   1   5   9        8.18        6.98      2.69 o 
   2   5   9        0.03       -1.51      1.01 o 
   3   5   9        8.39        8.58      1.75 o 
   4   5   9        7.26        8.98      2.40 o 
  -5   6   9        0.04       -0.33      1.99 o 
  -4   6   9       72.08       70.17      3.72 o 
  -3   6   9       44.06       45.64      3.52 o 
  -2   6   9        1.16       -0.93      1.57 o 
  -1   6   9        0.15       -0.48      1.07 o 
   0   6   9       15.90       13.19      2.77 o 
   1   6   9        2.04        1.29      1.60 o 
   2   6   9        1.16       -0.40      1.59 o 
   3   6   9        4.42        0.75      1.69 o 
  -3   7   9       16.77       19.74      2.48 o 
  -2   7   9        0.03        0.19      1.88 o 
  -1   7   9        0.76        0.76      1.88 o 
   0   7   9       20.27       28.11      3.29 o 
   1   7   9        9.23        6.31      2.27 o 
   2   7   9        1.35       -1.26      1.95 o 
  -7   0  10        2.56       -1.22      2.66 o 
  -6   0  10        0.49       -1.08      2.37 o 
  -5   0  10     1072.39     1228.66     28.86 o 
  -4   0  10      596.41      601.06     15.95 o 
  -3   0  10        1.34        0.56      1.38 o 
  -2   0  10      155.75      158.17      4.19 o 
  -1   0  10      297.73      287.66      5.91 o 
   0   0  10        3.76        3.25      0.74 o 
   1   0  10        0.19        0.08      0.56 o 
   2   0  10        4.01        2.44      1.07 o 
   3   0  10       11.00       12.75      3.25 o 
   4   0  10       19.72       18.07      2.41 o 
   5   0  10        6.35        3.07      3.02 o 
  -7   1  10        8.86        9.87      3.67 o 
  -6   1  10        3.57        1.91      2.38 o 
  -5   1  10       36.69       40.91      3.07 o 
  -4   1  10       59.54       58.44      4.15 o 
  -3   1  10      115.42      111.45      5.56 o 
  -2   1  10       40.21       37.19      1.40 o 
  -1   1  10       63.33       64.81      1.72 o 
   0   1  10        4.81        4.20      0.49 o 
   1   1  10        1.15        1.55      0.49 o 
   2   1  10       14.94       16.77      1.11 o 
   3   1  10        2.19       -0.11      0.87 o 
   4   1  10        0.82       -0.10      1.45 o 
   5   1  10        1.25        0.40      1.58 o 
  -7   2  10        8.83       12.00      4.00 o 
  -6   2  10       18.13       16.47      5.34 o 
  -5   2  10      275.70      251.24     36.54 o 
  -4   2  10      459.12      431.53     39.59 o 
  -3   2  10       70.79       70.53      2.33 o 
  -2   2  10        3.46        3.20      0.85 o 
  -1   2  10        0.65        0.31      0.57 o 
   0   2  10        5.90        6.00      0.97 o 
   1   2  10        2.97        1.29      0.56 o 
   2   2  10       10.70        9.97      1.08 o 
   3   2  10        1.83        0.09      1.47 o 
   4   2  10        0.38       -2.02      1.55 o 
   5   2  10        5.85        6.67      1.92 o 
  -7   3  10        5.04        3.97      1.93 o 
  -6   3  10       10.56       12.55      2.08 o 
  -5   3  10       75.59       65.64      3.15 o 
  -4   3  10       40.24       35.86      4.51 o 
  -3   3  10       23.35       26.09      1.72 o 
  -2   3  10       34.03       34.38      1.66 o 
  -1   3  10      187.18      180.20      4.29 o 
   0   3  10       16.71       18.86      1.46 o 
   1   3  10        0.95        0.11      0.67 o 
   2   3  10       21.71       24.66      1.84 o 
   3   3  10        6.90        8.54      1.47 o 
   4   3  10        1.64        0.71      1.84 o 
   5   3  10       11.94       14.80      2.94 o 
  -6   4  10       33.57       45.65      6.10 o 
  -5   4  10        0.00        0.89      1.59 o 
  -4   4  10      123.47      141.68      4.79 o 
  -3   4  10      204.13      199.05      5.57 o 
  -2   4  10        1.32       -0.91      0.86 o 
  -1   4  10       51.82       56.60      3.70 o 
   0   4  10        0.65        0.70      0.89 o 
   1   4  10        2.16        0.86      0.96 o 
   2   4  10        5.93        5.28      1.40 o 
   3   4  10        0.57       -1.39      1.17 o 
   4   4  10        4.94        6.38      2.25 o 
  -6   5  10        8.97        6.10      2.15 o 
  -5   5  10        8.40        7.12      2.23 o 
  -4   5  10        9.21       10.63      2.24 o 
  -3   5  10       85.10       93.56      3.98 o 
  -2   5  10       19.32       24.49      2.12 o 
  -1   5  10       36.24       33.51      2.83 o 
   0   5  10        0.14        0.81      1.04 o 
   1   5  10        3.46        2.31      1.46 o 
   2   5  10        0.11       -1.92      1.28 o 
   3   5  10        2.62        1.17      1.46 o 
   4   5  10        0.68        0.99      2.22 o 
  -5   6  10        0.02       -0.30      1.91 o 
  -4   6  10        2.30        2.59      2.15 o 
  -3   6  10       81.83       93.41      7.54 o 
  -2   6  10       15.41       24.42      2.90 o 
  -1   6  10        5.79        5.89      2.49 o 
   0   6  10        9.55       10.66      2.04 o 
   1   6  10        5.75        3.74      1.78 o 
   2   6  10        0.96       -0.78      1.61 o 
   3   6  10        2.21        1.46      1.99 o 
  -3   7  10       37.61       44.67      8.84 o 
  -2   7  10       42.13       53.30      4.14 o 
  -1   7  10        0.04       -1.03      1.82 o 
   0   7  10        1.22       -1.56      1.74 o 
   1   7  10        1.20       -2.79      1.86 o 
  -7   1  11       13.89        9.29      4.57 o 
  -6   1  11       12.96       12.60      3.66 o 
  -5   1  11       14.64       11.90      3.05 o 
  -4   1  11      174.86      152.37     25.56 o 
  -3   1  11        2.90        1.41      0.83 o 
  -2   1  11      130.32      134.61      2.79 o 
  -1   1  11        8.97       10.12      0.98 o 
   0   1  11        1.82        1.25      0.48 o 
   1   1  11        0.11       -0.29      0.46 o 
   2   1  11        1.99        3.20      0.73 o 
   3   1  11        6.18        5.75      1.17 o 
   4   1  11        0.04       -1.26      1.61 o 
   5   1  11        0.47        0.31      2.20 o 
  -7   2  11        0.00       -1.59      2.81 o 
  -6   2  11       37.84       34.00     11.11 o 
  -5   2  11      104.63       97.51     15.55 o 
  -4   2  11      121.19      105.38      6.32 o 
  -3   2  11       27.87       25.39      1.69 o 
  -2   2  11       16.67       16.53      1.44 o 
  -1   2  11       81.10       78.67      2.04 o 
   0   2  11       11.80       12.65      0.94 o 
   1   2  11        0.00       -0.81      0.64 o 
   2   2  11        6.64        7.12      1.04 o 
   3   2  11        6.82        7.29      1.88 o 
   4   2  11        1.83        1.59      1.50 o 
   5   2  11        1.48       -0.65      1.83 o 
  -7   3  11       27.78       35.90      5.59 o 
  -6   3  11       21.82       20.97      2.48 o 
  -5   3  11        0.53        1.71      1.45 o 
  -4   3  11        9.16        9.46      2.53 o 
  -3   3  11       60.00       60.34      2.29 o 
  -2   3  11        0.00       -0.74      0.73 o 
  -1   3  11        0.07       -0.30      0.78 o 
   0   3  11        2.66        1.00      0.88 o 
   1   3  11        0.03       -1.03      0.69 o 
   2   3  11        8.72        6.41      1.35 o 
   3   3  11        6.99        8.00      1.91 o 
   4   3  11        4.58        3.18      2.12 o 
  -6   4  11        0.16       -0.70      2.87 o 
  -5   4  11       28.33       33.14      3.07 o 
  -4   4  11      117.69      116.36      6.70 o 
  -3   4  11        0.31       -0.11      1.03 o 
  -2   4  11       20.11       21.53      1.80 o 
  -1   4  11        6.57        6.35      1.24 o 
   0   4  11       21.79       25.07      1.90 o 
   1   4  11        0.61       -1.40      0.94 o 
   2   4  11        3.80        3.85      1.33 o 
   3   4  11        1.70        0.16      1.32 o 
   4   4  11        0.12       -0.71      1.91 o 
  -5   5  11        0.01       -0.81      1.68 o 
  -4   5  11       20.17       27.31      5.06 o 
  -3   5  11       10.89       17.24      6.08 o 
  -2   5  11       59.51       61.34      2.55 o 
  -1   5  11        1.84        0.69      1.08 o 
   0   5  11        0.64       -1.22      1.13 o 
   1   5  11        0.23       -0.68      1.42 o 
   2   5  11        4.62        0.58      1.35 o 
   3   5  11        6.22        4.09      1.74 o 
  -4   6  11       12.99       15.84      2.97 o 
  -3   6  11        7.31        8.42      2.31 o 
  -2   6  11       33.25       42.54      3.56 o 
  -1   6  11        1.44       -1.79      1.22 o 
   0   6  11        0.00       -1.21      1.45 o 
   1   6  11        0.01       -1.77      1.48 o 
   2   6  11        0.09       -0.26      2.09 o 
  -3   7  11        1.41       -0.40      2.25 o 
  -2   7  11       15.53       24.73      3.15 o 
  -1   7  11        0.08       -3.67      2.44 o 
   0   7  11        1.69       -0.59      1.72 o 
   1   7  11        0.03       -1.11      2.02 o 
  -7   0  12        5.28        7.07      3.64 o 
  -6   0  12       40.49       44.03      4.30 o 
  -5   0  12        3.75        2.25      2.29 o 
  -4   0  12        1.99        0.16      1.73 o 
  -3   0  12        0.03       -0.44      0.91 o 
  -2   0  12       89.02       76.56      2.98 o 
  -1   0  12       59.09       58.34      2.48 o 
   0   0  12        0.10       -0.03      0.62 o 
   1   0  12        4.56        3.44      0.85 o 
   2   0  12        0.19        0.43      1.03 o 
   3   0  12        0.02       -1.15      1.76 o 
   4   0  12        0.04        0.12      1.72 o 
   5   0  12        1.71       -0.61      3.47 o 
  -7   1  12        0.11        0.50      1.82 o 
  -6   1  12        0.00       -0.57      1.07 o 
  -5   1  12        1.46       -0.23      1.07 o 
  -4   1  12       47.25       37.96      2.27 o 
  -3   1  12        1.13       -0.09      0.78 o 
  -2   1  12       16.26       19.29      1.37 o 
  -1   1  12       28.41       27.00      1.55 o 
   0   1  12        0.30        0.00      0.45 o 
   1   1  12        0.00       -0.09      0.48 o 
   2   1  12        0.39       -0.48      0.78 o 
   3   1  12        0.67       -0.19      0.88 o 
   4   1  12        1.62        0.72      1.48 o 
   5   1  12        2.10        2.43      2.30 o 
  -7   2  12        0.03       -3.04      3.06 o 
  -6   2  12        0.33        0.51      1.25 o 
  -5   2  12        7.01        3.35      1.48 o 
  -4   2  12        0.14        0.29      1.00 o 
  -3   2  12        0.08       -0.82      0.82 o 
  -2   2  12        3.94        5.11      1.29 o 
  -1   2  12       43.12       45.79      1.66 o 
   0   2  12        0.01       -0.11      0.58 o 
   1   2  12        0.02        0.17      0.71 o 
   2   2  12        0.20       -1.12      0.75 o 
   3   2  12        1.67       -1.28      1.16 o 
   4   2  12        0.00       -0.42      1.42 o 
  -6   3  12        0.25        1.19      1.56 o 
  -5   3  12        0.27       -0.87      1.34 o 
  -4   3  12       68.46       69.05      3.29 o 
  -3   3  12       20.09       16.22      1.67 o 
  -2   3  12       77.95       77.04      5.06 o 
  -1   3  12       52.11       46.77      1.99 o 
   0   3  12        0.07       -0.43      0.73 o 
   1   3  12        0.98        0.05      0.86 o 
   2   3  12        1.44       -1.11      1.00 o 
   3   3  12        0.98       -0.22      1.52 o 
   4   3  12        4.78        4.91      2.29 o 
  -6   4  12       14.63       20.55      2.70 o 
  -5   4  12        0.03       -0.95      1.58 o 
  -4   4  12        5.10       10.76      2.21 o 
  -3   4  12        0.04       -1.14      0.99 o 
  -2   4  12       13.39       17.56      1.79 o 
  -1   4  12        0.49        0.71      1.08 o 
   0   4  12        2.91        1.88      1.30 o 
   1   4  12        5.71        1.05      1.15 o 
   2   4  12        2.15        0.47      1.39 o 
   3   4  12        1.55        0.47      1.68 o 
   4   4  12        0.46       -1.89      1.90 o 
  -5   5  12        3.57        3.76      2.16 o 
  -4   5  12        0.71       -0.87      2.94 o 
  -3   5  12       12.41       17.38      3.69 o 
  -2   5  12       29.79       38.32      3.59 o 
  -1   5  12       13.51       13.30      1.77 o 
   0   5  12        1.17        0.40      1.43 o 
   1   5  12        1.42       -0.68      1.42 o 
   2   5  12        0.11       -2.00      1.34 o 
   3   5  12        0.25       -1.21      1.51 o 
  -4   6  12        6.87        5.72      2.56 o 
  -3   6  12        2.03       -0.35      1.93 o 
  -2   6  12        0.47        0.08      1.85 o 
  -1   6  12        5.19        5.06      1.52 o 
   0   6  12        8.71        8.62      2.14 o 
   1   6  12        3.84        0.95      1.82 o 
   2   6  12        0.59       -1.55      1.82 o 
  -2   7  12        0.04       -2.96      2.03 o 
  -1   7  12        0.91       -2.97      2.63 o 
   0   7  12        0.34       -1.35      1.96 o 
  -7   1  13        0.01       -0.28      1.10 o 
  -6   1  13        2.86        1.87      1.17 o 
  -5   1  13       24.63       22.00      3.81 o 
  -4   1  13        9.97        8.45      1.61 o 
  -3   1  13        2.40        2.88      1.08 o 
  -2   1  13        2.14        3.54      0.85 o 
  -1   1  13      113.13      102.90      2.46 o 
   0   1  13       10.45       12.22      0.99 o 
   1   1  13        3.70        2.66      0.74 o 
   2   1  13       12.93       12.30      2.26 o 
   3   1  13        0.33       -0.68      1.02 o 
   4   1  13        2.49        1.70      1.64 o 
  -7   2  13        6.59        5.26      1.59 o 
  -6   2  13        3.51        0.85      1.28 o 
  -5   2  13        7.35        6.85      1.85 o 
  -4   2  13       33.21       33.42      3.04 o 
  -3   2  13        0.11       -0.12      0.87 o 
  -2   2  13       13.56       15.77      1.59 o 
  -1   2  13       28.45       29.81      1.50 o 
   0   2  13       45.73       42.93      1.42 o 
   1   2  13       18.22       15.83      1.39 o 
   2   2  13        0.01       -1.10      0.73 o 
   3   2  13        3.50        1.81      1.44 o 
   4   2  13        0.31        0.20      1.64 o 
  -6   3  13        0.17       -1.11      2.13 o 
  -5   3  13        0.25       -1.86      1.31 o 
  -4   3  13       23.53       30.39      2.28 o 
  -3   3  13        5.42        5.73      1.33 o 
  -2   3  13       62.67       61.18      2.37 o 
  -1   3  13        6.29        6.65      1.29 o 
   0   3  13        5.06        4.65      1.31 o 
   1   3  13        1.31        0.30      0.94 o 
   2   3  13        0.44       -1.42      1.02 o 
   3   3  13        0.03       -0.27      1.56 o 
   4   3  13        0.03       -0.16      1.87 o 
  -6   4  13        0.36       -1.29      1.55 o 
  -5   4  13       17.46       17.14      2.53 o 
  -4   4  13        9.66       12.26      2.75 o 
  -3   4  13        0.00       -0.55      1.29 o 
  -2   4  13        4.38        4.27      1.30 o 
  -1   4  13       51.68       50.86      2.41 o 
   0   4  13        2.54        0.36      1.38 o 
   1   4  13        5.79        5.49      1.41 o 
   2   4  13        0.13       -0.18      1.35 o 
   3   4  13        6.36        4.90      2.11 o 
  -5   5  13        1.12        0.36      1.91 o 
  -4   5  13        2.67        1.60      1.96 o 
  -3   5  13       39.60       48.84      3.51 o 
  -2   5  13       40.32       49.01      2.61 o 
  -1   5  13        0.14       -1.15      1.16 o 
   0   5  13        0.00       -2.19      1.46 o 
   1   5  13        0.02       -0.61      1.56 o 
   2   5  13        3.71       -0.69      1.42 o 
   3   5  13        0.00       -2.25      1.93 o 
  -4   6  13        0.74       -1.28      2.17 o 
  -3   6  13        0.09        0.74      2.83 o 
  -2   6  13        1.99        0.73      2.04 o 
  -1   6  13        4.87        5.94      1.94 o 
   0   6  13        3.62        3.55      1.99 o 
   1   6  13        0.17       -2.62      1.74 o 
  -2   7  13        4.37        1.59      2.48 o 
  -1   7  13        0.02       -3.63      2.51 o 
  -7   0  14        0.71       -1.09      3.01 o 
  -6   0  14        1.28        1.25      2.74 o 
  -5   0  14        1.27       -2.80      2.07 o 
  -4   0  14       62.43       71.10      4.89 o 
  -3   0  14        1.20        0.63      1.17 o 
  -2   0  14       18.60       16.05      2.39 o 
  -1   0  14      134.10      130.28      4.07 o 
   0   0  14       84.21       70.06      2.82 o 
   1   0  14       15.87       17.59      1.89 o 
   2   0  14        0.41       -1.63      1.13 o 
   3   0  14       21.30       17.74      4.80 o 
   4   0  14        0.01       -0.80      2.96 o 
  -7   1  14        0.42       -0.15      1.62 o 
  -6   1  14        0.02       -0.68      1.34 o 
  -5   1  14        4.85        2.20      1.31 o 
  -4   1  14        2.08        0.34      1.33 o 
  -3   1  14       17.34       18.12      1.78 o 
  -2   1  14      116.19      115.84      2.82 o 
  -1   1  14        0.08       -0.01      0.73 o 
   0   1  14        0.25        0.05      0.63 o 
   1   1  14        0.59        0.36      0.82 o 
   2   1  14       14.67       13.52      1.47 o 
   3   1  14        0.00       -1.56      1.04 o 
   4   1  14        1.04        0.39      1.71 o 
  -7   2  14        0.70       -0.28      1.35 o 
  -6   2  14        0.00       -1.15      1.26 o 
  -5   2  14        3.14        2.45      1.49 o 
  -4   2  14        6.10        5.26      1.39 o 
  -3   2  14        2.39        2.75      1.17 o 
  -2   2  14       14.47       19.68      1.77 o 
  -1   2  14        6.60        9.82      1.26 o 
   0   2  14        0.67       -0.20      0.69 o 
   1   2  14        2.31        0.77      0.94 o 
   2   2  14        0.06        0.02      1.27 o 
   3   2  14        4.64        2.98      1.48 o 
   4   2  14        0.00       -1.51      1.73 o 
  -6   3  14        0.01       -0.17      1.53 o 
  -5   3  14        8.86        8.23      2.02 o 
  -4   3  14       26.05       30.59      3.34 o 
  -3   3  14        4.29        5.06      1.36 o 
  -2   3  14      175.11      178.19      6.98 o 
  -1   3  14        8.01        8.23      1.47 o 
   0   3  14        4.35        3.88      1.31 o 
   1   3  14        2.06        0.63      1.01 o 
   2   3  14       32.52       35.25      3.82 o 
   3   3  14        0.04       -2.22      1.48 o 
  -6   4  14        0.31       -0.95      1.61 o 
  -5   4  14        6.82        8.12      2.22 o 
  -4   4  14        2.21        3.18      1.91 o 
  -3   4  14        1.38        0.09      1.26 o 
  -2   4  14        0.16       -0.72      1.17 o 
  -1   4  14       10.59       11.84      1.82 o 
   0   4  14       68.70       71.63      3.31 o 
   1   4  14        1.46        0.44      1.25 o 
   2   4  14        0.07       -1.17      1.24 o 
   3   4  14        1.39        1.55      1.89 o 
  -5   5  14        0.75       -0.61      1.92 o 
  -4   5  14       17.61       23.73      3.21 o 
  -3   5  14        9.98       12.06      2.61 o 
  -2   5  14        8.81        8.26      1.75 o 
  -1   5  14       12.82        8.37      3.33 o 
   0   5  14        3.47        1.89      1.64 o 
   1   5  14       27.67       30.54      3.21 o 
   2   5  14        1.99        0.25      1.53 o 
  -4   6  14        0.09       -2.31      2.20 o 
  -3   6  14        0.11       -2.58      2.13 o 
  -2   6  14        8.20        8.39      2.57 o 
  -1   6  14        0.01       -1.47      1.66 o 
   0   6  14       12.88       13.48      2.58 o 
   1   6  14        5.62        5.36      2.38 o 
  -7   1  15        0.02       -1.06      1.11 o 
  -6   1  15        1.43        0.63      1.27 o 
  -5   1  15        0.46       -1.55      1.18 o 
  -4   1  15        2.78        0.35      1.07 o 
  -3   1  15       21.59       22.29      2.04 o 
  -2   1  15      152.40      148.81      4.66 o 
  -1   1  15        1.83        2.19      1.25 o 
   0   1  15       99.30       90.20      2.43 o 
   1   1  15       23.20       24.70      1.70 o 
   2   1  15      104.46      101.92      4.53 o 
   3   1  15        7.94       10.92      2.34 o 
   4   1  15        1.29       -1.79      1.64 o 
  -6   2  15        0.61        0.06      1.34 o 
  -5   2  15       27.64       26.46      5.07 o 
  -4   2  15        0.05       -1.23      1.09 o 
  -3   2  15        3.13        1.00      1.12 o 
  -2   2  15        4.51        2.32      1.37 o 
  -1   2  15      441.55      449.63      8.98 o 
   0   2  15       18.32       22.51      2.37 o 
   1   2  15        5.62        4.69      1.25 o 
   2   2  15        2.55        1.68      1.30 o 
   3   2  15       20.86       16.67      2.68 o 
  -6   3  15        0.06        0.25      1.55 o 
  -5   3  15        2.85        2.27      1.76 o 
  -4   3  15        0.82       -0.81      1.21 o 
  -3   3  15       54.31       50.52      2.43 o 
  -2   3  15        0.38        0.17      1.14 o 
  -1   3  15        4.16        5.94      1.47 o 
   0   3  15       14.19       21.59      2.15 o 
   1   3  15      138.51      139.04      3.31 o 
   2   3  15       20.90       25.61      2.88 o 
   3   3  15        5.56        7.40      4.00 o 
  -5   4  15        4.35        3.04      2.07 o 
  -4   4  15       10.53       14.54      2.51 o 
  -3   4  15        2.95        3.26      1.51 o 
  -2   4  15       61.06       58.76      2.67 o 
  -1   4  15      138.05      142.48      3.95 o 
   0   4  15        8.71        8.95      2.06 o 
   1   4  15       19.44       24.08      2.56 o 
   2   4  15        9.64        6.37      2.08 o 
  -5   5  15        0.02       -2.76      1.84 o 
  -4   5  15        3.00        4.24      3.05 o 
  -3   5  15       33.80       51.40     11.12 o 
  -2   5  15        2.28        2.51      1.61 o 
  -1   5  15        0.00       -0.12      1.79 o 
   0   5  15        1.86        1.85      1.78 o 
   1   5  15       66.88       66.44      3.60 o 
   2   5  15        5.10        2.54      1.67 o 
  -3   6  15        0.06        2.19      2.54 o 
  -2   6  15       29.07       37.41      3.68 o 
  -1   6  15        3.80        3.35      2.17 o 
   0   6  15       23.54       30.35      3.39 o 
  -6   0  16        1.21        1.84      2.72 o 
  -5   0  16       17.64       13.50      3.34 o 
  -4   0  16        3.03        1.54      2.16 o 
  -3   0  16       14.82       13.91      2.73 o 
  -2   0  16       40.50       39.60      2.71 o 
  -1   0  16     1365.17     1380.56     22.54 o 
   0   0  16      130.68      131.63      4.36 o 
   1   0  16        3.07       -0.88      1.90 o 
   2   0  16       11.36       10.48      3.22 o 
   3   0  16       60.77       49.32      4.93 o 
  -6   1  16        0.03       -0.40      1.26 o 
  -5   1  16        0.01        0.25      1.33 o 
  -4   1  16       26.95       27.39      2.30 o 
  -3   1  16       10.99        9.65      1.59 o 
  -2   1  16        7.63        6.80      1.33 o 
  -1   1  16        3.22        6.53      1.54 o 
   0   1  16       66.86       67.08      2.27 o 
   1   1  16       16.73       19.95      2.56 o 
   2   1  16        0.44       -0.03      1.67 o 
   3   1  16        0.10       -0.50      1.83 o 
  -6   2  16        0.08       -1.72      1.31 o 
  -5   2  16        1.07       -1.17      1.36 o 
  -4   2  16        1.29       -1.40      1.07 o 
  -3   2  16        7.30        7.59      1.74 o 
  -2   2  16      175.59      176.62      4.38 o 
  -1   2  16      407.21      432.66      6.71 o 
   0   2  16      158.43      165.68      6.41 o 
   1   2  16        2.41        0.64      1.43 o 
   2   2  16       25.55       20.83      2.21 o 
   3   2  16       18.57       17.76      2.77 o 
  -6   3  16        0.56       -1.23      1.62 o 
  -5   3  16        2.44        0.24      1.64 o 
  -4   3  16       41.69       41.17      2.57 o 
  -3   3  16        0.31       -1.52      1.16 o 
  -2   3  16        7.89       14.45      1.89 o 
  -1   3  16       15.69       19.38      2.08 o 
   0   3  16      122.35      133.34      3.96 o 
   1   3  16        4.77        8.17      1.50 o 
   2   3  16        0.01       -1.32      1.65 o 
   3   3  16        0.00       -1.40      1.88 o 
  -5   4  16        2.58        4.06      2.66 o 
  -4   4  16        0.11       -1.21      1.73 o 
  -3   4  16       15.60       16.37      2.14 o 
  -2   4  16      181.57      198.16      5.63 o 
  -1   4  16        5.00        3.14      1.79 o 
   0   4  16       57.21       59.04      3.34 o 
   1   4  16        0.67        0.88      1.88 o 
   2   4  16       22.31       15.71      2.69 o 
  -4   5  16        3.30        1.88      3.64 o 
  -3   5  16       37.00       43.53      4.71 o 
  -2   5  16        0.02        0.84      1.56 o 
  -1   5  16        9.37        9.06      3.81 o 
   0   5  16       12.70       13.52      2.47 o 
   1   5  16       26.51       30.36      3.29 o 
  -2   6  16       14.74       25.03      4.65 o 
  -1   6  16        0.36       -0.71      2.19 o 
  -6   1  17        0.02       -1.95      1.34 o 
  -5   1  17        4.68        3.60      1.67 o 
  -4   1  17      117.68       94.03      3.87 o 
  -3   1  17       44.21       42.88      2.45 o 
  -2   1  17        1.41       -1.20      1.01 o 
  -1   1  17       86.55       79.69      2.59 o 
   0   1  17      477.40      497.74      8.58 o 
   1   1  17       30.21       31.56      3.19 o 
   2   1  17        0.02       -1.00      1.62 o 
   3   1  17        1.04        2.98      3.42 o 
  -6   2  17        0.09       -0.29      1.46 o 
  -5   2  17        2.38        1.33      1.64 o 
  -4   2  17        0.00        0.06      1.35 o 
  -3   2  17       12.28        9.24      2.38 o 
  -2   2  17       41.06       41.74      2.21 o 
  -1   2  17       52.13       51.90      2.19 o 
   0   2  17        0.34        6.01      2.38 o 
   1   2  17        3.42        1.38      1.84 o 
   2   2  17        7.77        3.82      3.03 o 
   3   2  17        3.16        2.23      3.17 o 
  -6   3  17        0.01       -0.72      1.67 o 
  -5   3  17        7.50        4.60      2.23 o 
  -4   3  17        6.05        1.41      1.50 o 
  -3   3  17       48.18       44.19      2.75 o 
  -2   3  17        1.00       -0.48      1.55 o 
  -1   3  17       71.88       68.46      3.53 o 
   0   3  17       27.40       29.29      2.83 o 
   1   3  17       62.20       60.06      2.82 o 
   2   3  17        0.20       -0.11      1.81 o 
  -5   4  17        2.20        2.46      2.09 o 
  -4   4  17        0.22       -1.63      1.85 o 
  -3   4  17        0.72       -0.60      1.42 o 
  -2   4  17        3.72        2.10      1.59 o 
  -1   4  17       10.96       11.40      2.89 o 
   0   4  17       11.76       17.95      3.90 o 
   1   4  17        2.47        3.57      2.08 o 
  -4   5  17        0.02       -2.85      2.09 o 
  -3   5  17        5.20        4.63      2.38 o 
  -2   5  17        1.38        1.23      1.65 o 
  -1   5  17       10.19       14.57      4.97 o 
   0   5  17        0.97        2.10      2.10 o 
  -4   0  18       10.13        8.93      2.69 o 
  -3   0  18      115.76       96.21      4.28 o 
  -2   0  18        2.52        0.73      1.50 o 
  -1   0  18        2.39       -0.12      1.50 o 
   0   0  18       16.64       19.03      3.73 o 
   1   0  18       15.96       15.83      3.66 o 
   2   0  18       12.17       13.37      3.81 o 
  -6   1  18        0.72       -0.64      1.36 o 
  -5   1  18        0.15       -2.06      1.37 o 
  -4   1  18        4.26        1.67      1.37 o 
  -3   1  18        0.19        0.67      1.15 o 
  -2   1  18        0.84       -1.41      0.94 o 
  -1   1  18        7.49        7.58      1.46 o 
   0   1  18       23.25       32.68      2.96 o 
   1   1  18        0.07       -0.46      1.67 o 
   2   1  18        0.45       -0.76      1.95 o 
  -6   2  18        0.55       -0.73      1.53 o 
  -5   2  18        0.44       -1.11      1.60 o 
  -4   2  18        8.71        7.76      1.76 o 
  -3   2  18       33.86       36.82      2.76 o 
  -2   2  18       27.41       29.66      2.27 o 
  -1   2  18        0.00       -1.07      1.20 o 
   0   2  18        1.86        1.02      1.39 o 
   1   2  18        2.51       -0.57      1.74 o 
   2   2  18        0.44       -2.60      2.22 o 
  -5   3  18        0.00       -0.52      1.66 o 
  -4   3  18        7.31        6.38      1.78 o 
  -3   3  18        3.36        2.21      1.65 o 
  -2   3  18        3.70        4.13      1.64 o 
  -1   3  18        2.26        2.00      1.73 o 
   0   3  18       36.62       43.19      3.03 o 
   1   3  18        6.37       10.25      2.51 o 
   2   3  18        0.08        0.46      2.73 o 
  -4   4  18        1.39        0.30      2.11 o 
  -3   4  18        0.94       -0.79      1.53 o 
  -2   4  18       38.12       47.99      3.56 o 
  -1   4  18        0.57       -0.07      1.78 o 
   0   4  18        0.82       -0.78      1.73 o 
   1   4  18        1.16        1.70      2.16 o 
  -3   5  18        6.13        5.47      2.75 o 
  -2   5  18        0.37       -2.23      2.03 o 
  -1   5  18        6.88        6.80      4.10 o 
  -6   1  19        8.78       13.68      2.55 o 
  -5   1  19        0.02       -1.06      1.56 o 
  -4   1  19        0.39       -0.96      1.31 o 
  -3   1  19        4.32        3.65      1.36 o 
  -2   1  19        0.16       -0.22      1.11 o 
  -1   1  19       23.89       26.12      2.05 o 
   0   1  19       15.77       20.28      2.27 o 
   1   1  19        5.73        5.29      2.13 o 
   2   1  19        0.71       -0.26      2.02 o 
  -5   2  19        2.83        0.62      1.77 o 
  -4   2  19        0.10       -0.95      1.26 o 
  -3   2  19        7.97        5.03      1.68 o 
  -2   2  19        0.00       -1.63      1.09 o 
  -1   2  19        0.16       -1.64      1.20 o 
   0   2  19        8.53       14.14      3.08 o 
   1   2  19        8.30        9.42      3.06 o 
   2   2  19        0.08       -3.08      2.41 o 
  -5   3  19        0.02       -1.42      1.81 o 
  -4   3  19        0.07       -0.38      1.54 o 
  -3   3  19        0.02       -0.37      1.44 o 
  -2   3  19        0.05       -0.79      1.37 o 
  -1   3  19        0.15       -0.73      1.81 o 
   0   3  19        8.95        7.19      1.90 o 
   1   3  19        0.32        0.91      2.60 o 
  -4   4  19        0.01       -2.95      1.96 o 
  -3   4  19        1.30       -0.19      1.61 o 
  -2   4  19        2.20        4.54      2.36 o 
  -1   4  19        3.20        2.72      2.26 o 
   0   4  19        5.05        3.47      2.17 o 
  -5   0  20        3.51        0.77      2.20 o 
  -4   0  20        0.25        0.49      2.39 o 
  -3   0  20        0.94        0.86      1.84 o 
  -2   0  20        4.94        3.47      1.88 o 
  -1   0  20        4.23        1.87      1.88 o 
   0   0  20        0.25       -0.40      2.64 o 
   1   0  20        1.72       -1.27      2.54 o 
  -5   1  20        0.02       -1.44      1.55 o 
  -4   1  20        0.27       -1.42      1.33 o 
  -3   1  20        1.91        0.06      1.29 o 
  -2   1  20        0.44       -1.39      1.10 o 
  -1   1  20        0.50       -0.15      1.37 o 
   0   1  20        1.96        0.50      1.79 o 
   1   1  20        5.91        7.36      2.41 o 
  -5   2  20        0.99       -0.31      1.68 o 
  -4   2  20        0.36       -2.07      1.40 o 
  -3   2  20        2.12        0.30      1.64 o 
  -2   2  20        1.58        0.83      1.27 o 
  -1   2  20        0.35       -1.15      1.37 o 
   0   2  20        0.57       -0.52      1.54 o 
   1   2  20        1.15       -0.54      2.03 o 
  -4   3  20        0.81       -0.99      1.78 o 
  -3   3  20        3.20        2.84      1.80 o 
  -2   3  20        1.23        0.86      1.64 o 
  -1   3  20        1.15        0.71      1.97 o 
   0   3  20       12.86       17.37      2.52 o 
  -3   4  20        2.24       -1.63      1.67 o 
  -2   4  20        0.94        0.12      1.99 o 
  -1   4  20        5.16        4.17      4.25 o 
  -5   1  21        0.69        2.23      1.99 o 
  -4   1  21        1.01        0.06      1.53 o 
  -3   1  21        0.00       -1.09      1.27 o 
  -2   1  21        0.37       -0.39      1.29 o 
  -1   1  21        0.00       -0.87      1.40 o 
   0   1  21        0.53        1.43      2.08 o 
  -4   2  21        0.28       -1.76      1.51 o 
  -3   2  21        0.00       -1.35      1.49 o 
  -2   2  21        2.70        2.92      1.61 o 
  -1   2  21        3.60        1.12      1.58 o 
   0   2  21        0.46        0.65      2.02 o 
  -3   3  21        1.27       -0.28      1.66 o 
  -2   3  21        0.73        1.92      2.14 o 
  -1   3  21        1.60        0.41      2.08 o 
  -4   0  22        3.95        6.66      3.16 o 
  -3   0  22        0.17        0.51      2.32 o 
  -2   0  22        1.09       -0.41      1.81 o 
  -1   0  22        0.04       -1.24      2.68 o 
   0   0  22        4.68        4.94      3.38 o 
  -4   1  22        0.02       -0.74      1.61 o 
  -3   1  22        0.17        0.13      1.36 o 
  -2   1  22        0.00       -0.26      1.36 o 
  -1   1  22        0.48       -1.56      1.57 o 
   0   1  22        4.84        5.70      2.62 o 
  -3   2  22        0.02        0.24      2.07 o 
  -2   2  22        0.03       -2.08      1.59 o 
  -1   2  22        0.39       -1.64      1.61 o 
  -3   1  23        3.87        6.29      1.81 o 
  -2   1  23        0.15       -1.59      1.42 o 
                                                 
